# Supplementary material for: Cell-free, high-density lipoprotein–specific phospholipid efflux assay predicts incident cardiovascular disease
Source: J Clin Invest. 2023 Sep 15;133(18):e165370. doi: 10.1172/JCI165370 (PMC10503808; doi:10.1172/JCI165370)
Supplement: Supporting data values [file jci-133-165370-s171.xlsx]

## Sheet: Fig1C and 1D
		HDL-SPE(%)					NS-CEC(%)
	plasma vol.(μL)	Triplicate			Av.	SD	Triplicate			Av.	SD
	5	2.4	2.7	2.7	2.6	0.173205	0.9	1	0.9	0.933333	0.057735
	10	7.9	7.8	8.4	8.03333	0.321455	3.2	3.1	3.5	3.26667	0.208167
	15	11.8	11.5	12.2	11.8333	0.351188	5.3	5.3	5.8	5.46667	0.288675
	20	13.9	14.3	13.6	13.9333	0.351188	7.3	7.4	7.1	7.26667	0.152753
	25	15.5	15.1	14.9	15.1667	0.305505	9.1	8.3	8.2	8.53333	0.493288
	30	17.4	16.4	16.9	16.9	0.5	10.3	9.6	9.7	9.86667	0.378594
	35	18.6	17.8	18.5	18.3	0.43589	11.2	11.2	11.8	11.4	0.34641		used for linearity analysis (Fig1D)
	40	19.7	19	18	18.9	0.8544	12.9	12.3	12.2	12.4667	0.378594
	45	19.7	19.5	19.6	19.6	0.1	14.2	13.8	13.8	13.9333	0.23094
	50	20.8	20.1	19.8	20.2333	0.51316	15.1	14.7	14.4	14.7333	0.351188

## Sheet: Fig1E
		Total FL pixel intensity of gel band area (Triplicate samples were mixed and electrophoresed)	HDL-SPE(%)
	plasma vol. (μL)	Pixel intensity (x10^7)	Triplicate			Av.
	10	1.99264	7.9	7.8	8.4	8
	15	3.53869	11.8	11.5	12.2	11.8
	20	4.91805	13.9	14.3	13.6	13.9
	25	6.74794	15.5	15.1	14.9	15.2
	30	7.71643	17.4	16.4	16.9	16.9
	35	8.19238	18.6	17.8	18.5	18.3

## Sheet: Fig1F
		HDL-SPE(%)
		HDL					LDL					VLDL
	PL amount (μg)	Triplicate			Av.	SD	Triplicate			Av.	SD	Triplicate			Av.	SD
	8	0	0	0	0	0	0	0	0	0	0	0	0	0	0	0
	16	2.42	1.6	1.87	1.96333	0.417892	0.09	0.12	0.14	0.116667	0.0251661	0.38	0.39	0.47	0.413333	0.0493288
	32	9.83	9.77	9.95	9.85	0.0916515	1.46	1.54	1.44	1.48	0.052915	2.3	2.59	2.49	2.46	0.147309

## Sheet: Fig2B
			HDL-SPE rerative% based on the average value of HDL-SPE in whole plasma
			Whole plasma			ApoB-depleted plasma			ApoA-I-depleted plasma
			Triplicate	Av.	SD	Triplicate	Av.	SD	Triplicate	Av.	SD
		1st exp.	100.56	99.9989	2.1272	76.3219	107.172	20.9505	14.6066	15.6137	0.665945
			101.022			86.7904			15.214
			98.4174			92.3878			15.4917
		2nd exp.	96.3			131.14			15.8
			101.86			130.85			16.5
			101.83			133.96			16.07
		3rd exp.	102.17			100.54			N.D.	N.D.	N.D.
			97.37			102.58			N.D.	N.D.	N.D.
			100.46			109.98			N.D.	N.D.	N.D.

## Sheet: Fig2D
			HDL-SPE rerative% based on the average value of HDL-SPE in whole serum
			Whole serum			ApoB-depleted serum			ApoA-I-depleted serum
			Triplicate	Av.	SD	Triplicate	Av.	SD	Triplicate	Av.	SD
		1st exp.	101.74	100	1.40073	79.19	103.03	19.0667	10.65	11.9233	1.04207
			100.87			94.08			11
			97.39			86.87			11.42
		2nd exp.	100.46			125.36			13.23
			100.44			126.72			12.51
			99.1			130.22			12.73
		3rd exp.	101.59			96.41			N.D.	N.D.	N.D.
			98.99			93.91			N.D.	N.D.	N.D.
			99.42			94.51			N.D.	N.D.	N.D.

## Sheet: Fig3B
			*PE FL intensity of Supernatant after HDL-SPE
			Plasma					Saline
		Incubation time (min.)	Triplicate			Av.	SD	Triplicate			Av.	SD
		240	182289	177201	180155	179882	2554.99	800	1224	1587	1203.67	393.894
		120	140652	141182	141974	141269	665.313	876	1220	1560	1218.67	342.002
		60	106899	106346	103507	105584	1819.86	3239	1193	692	1708	1349.34
		30	85310	82335	80687	82777.3	2343.03	1384	2497	587	1489.33	959.347
		15	60048	63180	56345	59857.7	3421.47	1787	4136	3318	3080.33	1192.4
		5	36940	34651	34728	35439.7	1299.9	5765	8626	7029	7140	1433.73

## Sheet: Fig3C
			*PE FL intensity of Released from LC-CSH
			Pre-incubated with plasma					Pre-incubated with saline
		Incubation time (min.)	Triplicate			Av.	SD	Triplicate			Av.	SD
		240	12711	12971	13042	12908	174.261	654	435	470	519.667	117.645
		120	12514	12613	12181	12436	226.316	451	477	1274	734	467.834
		60	13032	11908	11506	12148.7	790.955	682	456	638	592	119.817
		30	11150	10419	9395	10321.3	881.567	454	796	632	627.333	171.048
		15	11332	11505	10902	11246.3	310.494	725	561	643	643	82
		5	8138	8432	8353	8307.67	152.152	454	464	886	601.333	246.579

## Sheet: Fig3F
				*PE pixel intensity
			Pixels	D-HP	Supernatant	Released
			0	9274.07	4340.53	6200.27
			1	7952.93	3772.64	6374.57
			2	7545.43	3272.86	6572.18
			3	7416.68	2928.51	6742.94
			4	7386.2	2753.52	6902.48
			5	7440.78	2672.2	7086.12
			6	7699.29	2699.06	7248.01
			7	7930.82	2778.07	7398.26
			8	8154.48	2876.86	7552.01
			9	8627.4	2997.06	7750.64
			10	9105.64	3094.65	7956.19
			11	9226.5	3143.62	8099.14
			12	9357.87	3204.59	8218.08
			13	9705.92	3248.51	8398.6
			14	9704.56	3268	8489.19
			15	9106.65	3370.59	8596.36
			16	8595.06	3765.29	8774.61
			17	8774.54	4643.18	8910.24
			18	10075.1	5393.78	9102.65
			19	14500.9	5493.85	9322.01
			20	20669.6	5128.29	9466
			21	25588	4818.31	9591
			22	25171.7	4847.99	9873.2
			23	22738.6	4890.58	10213.7
			24	23847.8	4862.52	10525
			25	25389.7	4867.8	10779.6
			26	25742.2	4972.67	10964.7
			27	25466.8	5061.03	11124.8
			28	25736.7	5066.2	11387.7
			29	26551.4	5201.28	11656.2
			30	27480	5638.68	11958.4
			31	28158.8	6231.36	12251.3
			32	29047.3	6679.52	12619.4
			33	31116.6	6879.43	13015.4
			34	34397.7	6987.86	13468.9
			35	37667.4	7107.07	14062.3
			36	39508.1	7229.1	14720.5
			37	40193.6	7400.12	15435.8
			38	40523.7	7674.49	16220
			39	40647.9	8017.24	16989.6
			40	41468	8231.49	17934
			41	43390.3	8294.46	18960.5
			42	45652.5	8559.99	20092.6
			43	47401.5	9224.25	21305.1
			44	48782.5	9909.87	22435.2
			45	51253	10140.7	23673.8
			46	55518.4	10162.7	25004.2
			47	61150.4	10493.9	26285.9
			48	67264.5	11152.2	27751.8
			49	72628.7	11902.1	29209.6
			50	76009.6	12660.2	30658.8
			51	78266.5	13426.7	32122.5
			52	81121.2	14220.6	33548.8
			53	83899.9	15038.2	34907.6
			54	86157.3	15878.8	36201.1
			55	88878.2	16537.1	37563.8
			56	91576	16904.8	39126.1
			57	93553.4	17172.9	40370.8
			58	94875.3	17525.5	41527.7
			59	95310.1	18187.6	42854.9
			60	94997.3	19187.6	44066.1
			61	94497.5	20482.8	45207.1
			62	94356.5	22162.7	46344.7
			63	94524.4	24135.2	47539.7
			64	94934.9	26242.9	48613
			65	95700.1	28155.9	49523.8
			66	96682.8	29559	50418.8
			67	97814.9	30505.7	51304.1
			68	98798.5	31025.3	52138.1
			69	99244.3	31455.8	52995
			70	99061.6	32260.8	53847.3
			71	98367.1	33373.1	54520.7
			72	97614.9	34736.1	55261.1
			73	97244.9	36310.6	55958.3
			74	97177.3	38030.7	56542.8
			75	97425.4	39917.6	57232.6
			76	98008.4	41577.3	57871.9
			77	98736.5	42967.3	60052.5
			78	99226.9	43827.4	60616.6
			79	99315.5	44373.3	59421.2
			80	99315.5	45054.1	59559.2
			81	99315.5	45752.8	59832
			82	99315.5	46602.3	60059.7
			83	99267.6	47518.9	60074.9
			84	99125.4	48402.2	60199.4
			85	98983.4	49308.3	60316.5
			86	98955.9	50188.5	60544.5
			87	98995	51080.3	60697.7
			88	99045.7	52212.3	60753
			89	99196.4	53512.1	60868
			90	99315.5	54803.6	60943.8
			91	99315.5	56019.1	62261
			92	99315.5	57052.1	62737.8
			93	99315.5	57971.4	61808.2
			94	99315.5	58699	61627.5
			95	99315.5	59214.3	61777.3
			96	99315.5	59775.3	62088.8
			97	99315.5	60248.2	62564.3
			98	99315.5	60612.8	63077.3
			99	99315.5	60951.5	63589.7
			100	99315.5	61099.9	64116.2
			101	99315.5	61249.6	64817.9
			102	99315.5	61349.1	65662.4
			103	99315.5	61331.3	66442.1
			104	99315.5	61498.1	67486.8
			105	99315.5	61681.1	68373.2
			106	99315.5	61837.1	68901.8
			107	99315.5	62052.2	69777.5
			108	99315.5	62232.7	70757
			109	99315.5	62689	71795.4
			110	99315.5	63618	72669.4
			111	99315.5	64631.2	73481.5
			112	99315.5	65844	74339.3
			113	99315.5	67329.3	75280.3
			114	99315.5	68657.1	76199.3
			115	99315.5	69782.9	77216.9
			116	99315.5	70842.4	78292.2
			117	99315.5	71262.3	79342.8
			118	99315.5	71396.6	80296.2
			119	99315.5	71729	81266
			120	99315.5	72072.8	82299.5
			121	99315.5	72517.2	83274.8
			122	99315.5	72887.6	84129.3
			123	99271.9	73466.5	85024.9
			124	98798.5	73622.7	85805.3
			125	97900.2	73179.5	86391.3
			126	96954.1	72928.2	86995.4
			127	96034.6	72766	87497.5
			128	95212	72483	87760.3
			129	94396.8	72061	87983.5
			130	93469.9	71418.7	88262.5
			131	92087.7	70690.2	88399
			132	90314.3	69959.6	88303.1
			133	88502.2	69162.5	88077.4
			134	86755	68453.8	87851.7
			135	84693.1	67828.3	87384
			136	82379.7	67449.4	86993.4
			137	80190.8	67129.7	86646.6
			138	78271.5	66793.5	86109.5
			139	76277.5	66391	85665
			140	74264.8	66148	85200.4
			141	72691.1	66164.9	84723.7
			142	71205.1	66107.3	84478.2
			143	69828.9	66189.9	84174.3
			144	68650.6	66468	83686.8
			145	67733.7	66877.7	83104.3
			146	67057.6	67431.3	82569.7
			147	66195.9	68071.9	82303.4
			148	65312	68780.2	81924.4
			149	64484.1	69348.2	81492
			150	63325.5	69846.4	81070.8
			151	61945.3	70031.2	80675.4
			152	60365.6	69885.2	80180.9
			153	58878.8	69703.2	79419.5
			154	57056.4	69260.6	78654.4
			155	54629.5	68680.3	77596.3
			156	52466.9	68155.4	76250
			157	50453.5	67621.9	74620
			158	48400.2	66890.4	73053.2
			159	46521.4	66137.3	71223.6
			160	44940.3	65327.9	69417.8
			161	43415.3	64712.6	67975.5
			162	41805.7	64462.9	66429.3
			163	40371.9	64113.2	64924.2
			164	38963.7	63643.9	63403.6
			165	37478.1	63321.3	61921.5
			166	36132.7	63147.8	60584.6
			167	34801.1	62780.8	59161.2
			168	33527.2	62448	57893.9
			169	32265.8	62274.7	56774.3
			170	30958.7	62022.8	55515.1
			171	29788.7	61643.9	54443.6
			172	28410	61198.2	53367.8
			173	26847.2	60864.4	52197.8
			174	25492.3	60452.4	51096.4
			175	24247.2	59752.9	50177.9
			176	23005.5	59058.8	49307.4
			177	21904.3	58362.7	48354.5
			178	20923.6	57585.3	47523.8
			179	19772.6	56692.7	46783.8
			180	18605.8	55614.8	45952.7
			181	17647	54565.7	44994.5
			182	16733.5	53453.4	44160
			183	15934.4	52261.4	43286.6
			184	15131.2	51101.5	42390.5
			185	14329.4	49972.9	41573.5
			186	13636.9	48809.5	40623.9
			187	13028.3	47612.1	39926.8
			188	12471.5	46615.9	39441.1
			189	11976.3	45632.5	38918.2
			190	11566.7	44639.7	38389.8
			191	11149.4	43661.1	37793.1
			192	10775.9	42676.7	37127.2
			193	10502.3	41794.1	36504
			194	10254.9	41024.8	35975.3
			195	10020.5	40284.1	35492.1
			196	9811.1	39433.5	35037.6
			197	9608.38	38553.9	34560.1
			198	9434.71	38000.6	34114.7
			199	9286.4	37295.1	33724.3
			200	9171.07	36434.6	33371.2
			201	9143.41	35966.6	33038
			202	9115.29	35518.5	32702
			203	9081.08	35101.2	32401.5
			204	9074.58	34824.2	32147.5
			205	9080.19	34896.5	31917.2
			206	9084.08	34948.5	31677.7
			207	9090.75	34694.7	31476.3
			208	9082.03	34608.6	31282.3
			209	9049.18	34650.8	30946.1
			210	9017.96	34749.4	30676
			211	8974.71	34880.1	30522.4
			212	8937.84	35044.1	30377.9
			213	8897.98	35265.1	30171.5
			214	8870.78	35221.4	29943
			215	8864.25	35071.7	29712.4
			216	8869.05	35158.8	29320.7
			217	8895.27	35158.9	28988.9
			218	8898.59	35101.4	28714.8
			219	8919.25	35144.4	28394.5
			220	9007.61	35182.7	28022.8
			221	9095.47	35214.2	27730.3
			222	9130.46	35179.4	27506.1
			223	9177.11	35205.8	27307
			224	9227.45	35203.5	26957.8
			225	9260.76	35139.9	26514.4
			226	9270.63	34999	26205.4
			227	9265.44	34791.8	25812.1
			228	9269.4	34644.6	25371.5
			229	9262.1	34506.2	24984.8
			230	9264.5	34160.7	24667.9
			231	9236.75	33778.1	24367.1
			232	9192.98	33438.6	24006.2
			233	9163.03	33047	23695.5
			234	9139.4	32896.5	23472.7
			235	9134.72	32613.4	23209.3
			236	9113.85	32187	22940.3
			237	9071.16	31754.9	22650.3
			238	9036.05	31259.7	22362
			239	8998.67	31004.1	22146.5
			240	8908.1	30570	21929.7
			241	8789.88	30094	21789.5
			242	8680.27	29683.2	21704.9
			243	8583.27	29133.8	21621.7
			244	8509.35	28621.8	21495.6
			245	8390.18	28112.8	21411.7
			246	8243.87	27653	21417.9
			247	8130.22	27238.6	21461.5
			248	8001.61	26775.4	21513.3
			249	7904.8	26350	21582.2
			250	7807.74	26020.5	21619.4
			251	7726.18	25686.9	21633
			252	7650.67	25379.5	21769.2
			253	7577.4	25115.2	21904.7
			254	7527.69	24924.9	22075.9
			255	7482.12	24815.8	22269.4
			256	7480.94	24753.5	22510.9
			257	7517.8	24828.7	22804.1
			258	7618.37	24861.8	22953.5
			259	8350.36	24679.9	23124.3
			260	8263.76	24500.3	23363.2
			261	7449.4	24447.6	23391
			262	7394.05	24385.6	23504.8
			263	7404.32	24169.7	23664.4
			264	7390.43	23950	23670.4
			265	7362.43	23798.7	23725.7
			266	7307.19	23533.2	23752.5
			267	7250.96	23248.8	23811.2
			268	7200.66	23052.1	23816.7
			269	7117.18	22785	23796.3
			270	7029.21	22552.9	23788.3
			271	6969.86	22310.4	23767.6
			272	6886.46	21963	23700.3
			273	6769.27	21637.2	23618.1
			274	6677.28	21384.4	23516.2
			275	6598.05	21029	23384.2
			276	6499.8	20741.5	23185.9
			277	6423.9	20446.3	22979
			278	6370.57	20040.4	22811.2
			279	6269.11	19756.1	22628.3
			280	6203.71	19542.9	22398.3
			281	6194.86	19091	22192
			282	6185.93	18582.5	22055.8
			283	6183.17	18291.7	21871.7
			284	6181.96	17943.9	21613.7
			285	6187.64	17608.9	21285.3
			286	6158.66	17258.7	21032
			287	6134.41	16923.7	20834
			288	6136.76	16616.8	20577.7
			289	6126.53	16295.9	20229
			290	6084.53	15952.2	19971.1
			291	6021.66	15711.5	19687.5
			292	5956.6	15394.2	19301.7
			293	5918.92	14946.6	18956.1
			294	5838.48	14657.4	18632.4
			295	5709.49	14431.8	18425.7
			296	5587.8	14180.7	18219.7
			297	5446.92	13929.3	17975.1
			298	5316.66	13608.7	17739.7
			299	5197.52	13295.8	17456.7
			300	5084.54	13015.1	17142.6
			301	4941.35	12660.9	16852.7
			302	4757.37	12297.6	16573.9
			303	4564.09	11919.8	16251.1
			304	4444.13	11498.3	15924.7
			305	4298.28	11113.8	15532.1
			306	4133.73	10693	15121.6
			307	4022.53	10213.6	14667.8
			308	3909.09	9735.69	14607.3
			309	3778.73	9245.75	14249.8
			310	3589.67	8742.17	13885.3
			311	3387.05	8226.94	13908.1
			312	3207.35	7773.15	13545.8
			313	3107.02	7354.12	13238.2
			314	3051	6882.74	12894.8
			315	2989.54	6396.44	12583.2
			316	2860.25	5969.22	12232.8
			317	2728.98	5610.76	11875.7
			318	2638.73	5295.86	11566
			319	2549.51	5021.04	11354.7
			320	2517.39	4769.7	11188.6
			321	2493.93	4653.56	10923.5
			322	2479.3	4730.23	10672.4
			323	2555.64	5020.01	10404
			324	2709.55	5604.62	10120.4
			325	2956.62	6472.38	9846.24
			326	3440.3	7748.68	9531.35
			327	3886.12	9521.25	9264.17
			328	4233.28	11929	9021.69
			329	4655.23	15052.1	8757.09
			330	5208	18879.6	8514.69
			331	6060.06	23404.9	8283.35
			332	7069.51	28675	8044.74
			333	8289.72	35315.7	7813.99
			334	40.4223	43081.6	7588.2
			335	104.306	51174.5	7354.61
			336	173.344	59751.2	7123.38
			337	254.839	68810.9	6908.19
			338	348.673	78537	6655.46
			339	464.835	88618	6409.28
			340	611.424	95631	6190.66
			341	791.52	98071.9	5972.68
			342	988.734	98326.8	5772.25
			343	1227.64	98087.9	5512.58
			344	1530.9	97784.6	5306.93
			345	1858.29	97457.3	5180.28
			346	2271.95	97043.6	5025.88
			347	2776.64	96538.9	4898.28
			348	3374.44	95941.1	4752.86
			349	4103.66	95211.9	4605.03
			350	4912.06	94403.5	4472.13
			351	5784.74	93530.8	4360.75
			352	6746.75	92568.8	4236.66
			353	7758.93	91556.6	4071.11
			354	8909.37	90406.2	3906.93
			355	10145.7	89169.8	3738.27
			356	11469.1	87846.5	3582.76
			357	12781.7	86533.8	3439.61
			358	14171.4	85144.1	3287.93
			359	15696.4	83619.2	3118.47
			360	17145.1	82170.4	2976.15
			361	18617.4	80698.1	2858.82
			362	20247.2	79068.3	2730.71
			363	21772.2	77543.3	2599.02
			364	23399.8	75915.7	2434.35
			365	25140.6	74175	2276.79
			366	26876.8	72438.7	2153.26
			367	28560.6	70754.9	2012.95
			368	30347.8	68967.7	1881.92
			369	32336.8	65011.6	1752.28
			370	34247.4	56197.1	1643.2
			371	36098.1	44803	1530.14
			372	38077.7	33255.9	1422.21
			373	40191.7	21604.5	1325.18
			374	42206.5	9892.56	1216.9
			375	44062.7	-1209.83	1122.62
			376	45809.6	-11509.7	1046.29
			377	47622.5	-21124.6	946.536
			378	49491.5	-29596.7	858.616
			379	51142.9	-36862.3	803.281
			380	52362.5	-42300.3	750.131
			381	53288.2	-46333.7	679.2
			382	53769.4	-48984.1	616.543
			383	53596.5	-50335.3	565.816
			384	52567.8	-50382.5	515.583
			385	50766.5	-49273	469.236
			386	47781.9	-46714.9	426.666
			387	43580.1	-42807.6	377.156
			388	38124.6	-37553.9	330.928
			389	31756.9	-31335	295.077
			390	25074.1	-24745.6	261.79
			391	18889.7	-18626.1	230.585
			392	13323	-13107.6	202.013
			393	8531.22	-8350.04	173.866
			394	5210.27	-5060.17	146.066
			395	2969.2	-2847.65	120.666
			396	1743.17	-1649.79	98.16
			397	1054.59	-981.89	84.83
			398	573.159	-511.084	71.8857
			399	300.255	-251.726	57.1637
			400	143.13	-107.149	47.908
			401	40.0063	-16.8307	36.8333
			402	28.5763	1.27099	28.9343
			403	-6.00201	-16.1447	22.5273
			404	-31.7733	-23.9787	39.1043
			405	-55.9017	-26.017	39.86
			406	-72.452	-30.136	18.985
			407	-81.2693	-38.1177	21.83
			408	-87.2637	-40.686	22.013
			409	-101.502	-42.242	19.882
			410	-106.835	-43.873	28.5633
			411	-104.395	-44.7823	35.457
			412	-104.936	-44.524	41.8353
			413	-103.8	-44.138	51.7723
			414	-107.888	-41.6057	60.8493
			415	-121.261	-38.1047	54.478
			416	-133.572	-37.7663	64.6847
			417	-133.476	-32.8133	86.0317
			418	-132.929	-31.2297	95.4367
			419	-128.585	-32.3037	111.522
			420	-128.25	-30.818	122.508
			421	-130.973	-29.621	127.701

## Sheet: Fig3G and STable1
whole plasma
	iBAQ ranking	Gene names	UniProt ID	Protein names	iBAQ score (n=3)			iBAQ AV.	iBAQ SD.	Relative amount % based on iBAQ score
	1	ALB	P02768	Serum albumin	15637000000	16124000000	15318000000	15693000000	4.05908e+08	44.8412
	2	IGHG1	P01857	Ig gamma-1 chain C region	3697200000	3350700000	3129200000	3.39237e+09	2.86283e+08	9.69335
	3	APOA1	P02647	Apolipoprotein A-I;Proapolipoprotein A-I;Truncated apolipoprotein A-I	2348700000	1672000000	1528000000	1.84957e+09	4.38217e+08	5.28495
	4	HP	P00738	Haptoglobin;Haptoglobin alpha chain;Haptoglobin beta chain	1330700000	1476800000	1085100000	1.29753e+09	1.97945e+08	3.70757
	5	IGHA1	P01876	Ig alpha-1 chain C region	982230000	1476900000	1230400000	1.22984e+09	2.47335e+08	3.51415
	6	TF	P02787	Serotransferrin	1239700000	1215100000	852210000	1.10234e+09	2.16965e+08	3.14982
	7	IGHG2	P01859	Ig gamma-2 chain C region	939400000	867180000	781320000	8.62633e+08	7.9138e+07	2.46489
	8	SERPINA1	P01009	Alpha-1-antitrypsin;Short peptide from AAT	739910000	881060000	661730000	760900000	1.11161e+08	2.1742
	9	IGHG3	P01860	Ig gamma-3 chain C region	720250000	511850000	452820000	561640000	1.40495e+08	1.60483
	10	A2M	P01023	Alpha-2-macroglobulin	474590000	479900000	444800000	466430000	1.89193e+07	1.33278
	11	IGK	P0DOX7	Immunoglobulin kappa light chain	410940000	470420000	502490000	4.61283e+08	4.64538e+07	1.31807
	12	FGA	P02671	Fibrinogen alpha chain;Fibrinopeptide A;Fibrinogen alpha chain	529030000	480990000	328550000	446190000	1.04673e+08	1.27494
	13	IGHM	P01871	Ig mu chain C region	492510000	426020000	417940000	445490000	4.09204e+07	1.27294
	14	FGG	P02679	Fibrinogen gamma chain	425830000	375260000	345140000	3.82077e+08	4.07746e+07	1.09175
	15	IGLL5;IGLC1	B9A064;P0CG04	Immunoglobulin lambda-like polypeptide 5;Ig lambda-1 chain C regions	198750000	720520000	136880000	352050000	3.206e+08	1.00595		Top 15 analysis for Fig3G
	16	FGB	P02675	Fibrinogen beta chain;Fibrinopeptide B;Fibrinogen beta chain	278030000	290280000	290410000	286240000	7.11037e+06	0.817902
	17	KV315	P01624	Ig kappa chain V-III region POM	314620000	260880000	249880000	2.75127e+08	3.46416e+07	0.786147
	18	C3	P01024	Complement C3;Complement C3 beta chain;C3-beta-c;Complement C3 alpha chain;C3a anaphylatoxin;Acylation stimulating protein;Complement C3b alpha chain;Complement C3c alpha chain fragment 1;Complement C3dg fragment;Complement C3g fragment;Complement C3d fragment;Complement C3f fragment;Complement C3c alpha chain fragment 2	309760000	258840000	253320000	2.73973e+08	3.11148e+07	0.782852
	19	TTR	P02766	Transthyretin	241950000	253590000	281560000	2.59033e+08	2.03583e+07	0.740162
	20	SERPINA3	P01011	Alpha-1-antichymotrypsin;Alpha-1-antichymotrypsin His-Pro-less	204580000	285460000	203470000	231170000	4.70198e+07	0.660545
	21	APOA2	P02652	Apolipoprotein A-II;Proapolipoprotein A-II;Truncated apolipoprotein A-II	192530000	178360000	187750000	1.86213e+08	7.2089e+06	0.532086
	22	KV320	P01619	Ig kappa chain V-III region B6	214210000	179650000	160960000	184940000	2.70163e+07	0.528448
	23	HPX	P02790	Hemopexin	133780000	142590000	165340000	1.47237e+08	1.6285e+07	0.420714
	24	APOC1	P02654	Apolipoprotein C-I;Truncated apolipoprotein C-I	139640000	146050000	152580000	146090000	6.47009e+06	0.417438
	25	IGKV A18;IGKV2D-26;IGKV2D-29	A2NJV5;A0A0A0MRZ7;A0A075B6S2	Immunoglobulin kappa variable 2-29	232560000	5794700	177120000	1.38492e+08	1.18215e+08	0.395726
	26	SERPINC1	P01008	Antithrombin-III	113540000	130180000	117420000	120380000	8.70595e+06	0.343974
	27	APOH	P02749	Beta-2-glycoprotein 1	90358000	135540000	112570000	1.12823e+08	2.25921e+07	0.32238
	28	HBB	P68871	Hemoglobin subunit beta;LVV-hemorphin-7;Spinorphin	71230000	120100000	141330000	1.10887e+08	3.59467e+07	0.316848
	29	HBA1	P69905	Hemoglobin subunit alpha	100190000	105780000	120830000	1.08933e+08	1.06752e+07	0.311266
	30	IGHV3-15	A0A0B4J1V0	Immunoglobulin heavy variable 3-15	127210000	107320000	88893000	1.07808e+08	1.91632e+07	0.30805
	31	AHSG	P02765	Alpha-2-HS-glycoprotein;Alpha-2-HS-glycoprotein chain A;Alpha-2-HS-glycoprotein chain B	99637000	116670000	92734000	1.03014e+08	1.23201e+07	0.294351
	32	VTN	P04004	Vitronectin;Vitronectin V65 subunit;Vitronectin V10 subunit;Somatomedin-B	99844000	91420000	83159000	9.14743e+07	8.34263e+06	0.261379
	33	SERPING1	P05155	Plasma protease C1 inhibitor	57877000	93170000	116290000	8.91123e+07	2.94171e+07	0.25463
	34	PLG	P00747	Plasminogen;Plasmin heavy chain A;Activation peptide;Angiostatin;Plasmin heavy chain A, short form;Plasmin light chain B	93435000	87420000	81002000	8.72857e+07	6.21759e+06	0.24941
	35	LV147	P01700	Ig lambda chain V-I region HA;Ig lambda chain V-I region VOR	84996000	76086000	88454000	8.31787e+07	6.38113e+06	0.237675
	36	F2	P00734	Prothrombin;Activation peptide fragment 1;Activation peptide fragment 2;Thrombin light chain;Thrombin heavy chain	77288000	76556000	85999000	7.99477e+07	5.25337e+06	0.228443
	37	CFB	P00751	Complement factor B;Complement factor B Ba fragment;Complement factor B Bb fragment	89729000	61097000	71367000	7.40643e+07	1.45053e+07	0.211631
	38	A1BG	P04217	Alpha-1B-glycoprotein	68163000	62261000	86053000	72159000	1.23891e+07	0.206187
	39	C4B	P0C0L5	Complement C4-B;Complement C4 beta chain;Complement C4-B alpha chain;C4a anaphylatoxin;C4b-B;C4d-B;Complement C4 gamma chain	85238000	72627000	56703000	7.15227e+07	1.42995e+07	0.204369
	40	IGKV4-1	P06312	Ig kappa chain V-IV region	66612000	78076000	68112000	7.09333e+07	6.23103e+06	0.202685
	41	AMBP	P02760	Protein AMBP;Alpha-1-microglobulin;Inter-alpha-trypsin inhibitor light chain;Trypstatin	52721000	88562000	68949000	7.00773e+07	1.79471e+07	0.200239
	42	CLU	P10909	Clusterin;Clusterin beta chain;Clusterin alpha chain	68856000	75180000	52411000	6.54823e+07	1.17534e+07	0.187109
	43	IGJ	P01591	Immunoglobulin J chain	70679000	55265000	68475000	6.48063e+07	8.3362e+06	0.185178
	44	ORM2	P19652	Alpha-1-acid glycoprotein 2	54547000	80621000	54668000	6.32787e+07	1.5019e+07	0.180812
	45	GC	P02774	Vitamin D-binding protein	71610000	58945000	53689000	6.14147e+07	9.21222e+06	0.175486
	46	APOA4	P06727	Apolipoprotein A-IV	40790000	74762000	67644000	6.10653e+07	1.7916e+07	0.174488
	47	IGHV4-61;IGHV4-4	A0A0C4DH41;A0A075B6R2	Ig heavy chain V-II region NEWM;Ig heavy chain V-II region ARH-77;Ig heavy chain V-II region WAH	100400000	65136000	9715100	5.8417e+07	4.57143e+07	0.166921
	48	ORM1	P02763	Alpha-1-acid glycoprotein 1	32174000	89490000	53357000	5.83403e+07	2.89811e+07	0.166702
	49	CP	P00450	Ceruloplasmin	52052000	62862000	54976000	56630000	5.59158e+06	0.161815
	50	CFH	P08603	Complement factor H	62993000	55508000	50120000	56207000	6.4649e+06	0.160606
	51	IGA2	P0DOX2	Immunoglobulin alpha-2 heavy chain	58286000	52315000	52515000	54372000	3.3911e+06	0.155363
	52	C4BPA	P04003	C4b-binding protein alpha chain	55250000	55772000	50851000	5.39577e+07	2.70308e+06	0.154179
	53	APOE	P02649	Apolipoprotein E	55014000	57675000	41626000	5.14383e+07	8.60126e+06	0.14698
	54	KRT1	P04264	Keratin, type II cytoskeletal 1	17528000	36717000	81716000	4.53203e+07	3.29475e+07	0.129498
	55	IGHV1-18	A0A0C4DH31	Ig heavy chain V-I region V35	46197000	42046000	42127000	4.34567e+07	2.37354e+06	0.124173
	56	APOC3	P02656	Apolipoprotein C-III	35663000	37508000	57034000	4.34017e+07	1.18419e+07	0.124016
	57	IGHG4	P01861	Ig gamma-4 chain C region	81022000	6893100	39340000	4.24184e+07	3.71602e+07	0.121206
	58	APOB	P04114	Apolipoprotein B-100;Apolipoprotein B-48	41893000	39072000	41979000	4.09813e+07	1.65409e+06	0.1171
	59	IGLV7-46	A0A075B6I9	Ig lambda chain V region 4A	50806000	41012000	28734000	40184000	1.10593e+07	0.114822
	60	IGLV3-10	A0A075B6K4	Immunoglobulin lambda variable 3-10	50905000	34637000	29976000	38506000	1.09878e+07	0.110027
	61	APOM	O95445	Apolipoprotein M	40315000	39416000	35514000	38415000	2.55223e+06	0.109767
	62	SERPINF2	P08697	Alpha-2-antiplasmin	28603000	44835000	32659000	3.53657e+07	8.44772e+06	0.101054
	63	AGT	P01019	Angiotensinogen;Angiotensin-1;Angiotensin-2;Angiotensin-3;Angiotensin-4;Angiotensin 1-9;Angiotensin 1-7;Angiotensin 1-5;Angiotensin 1-4	14770000	46113000	40706000	33863000	1.67546e+07	0.0967602
	64	IGHV3-23	P01764	Ig heavy chain V-III region CAM;Ig heavy chain V-III region 23	41804000	28612000	29784000	33400000	7.30163e+06	0.0954372
	65	SAA4	P35542	Serum amyloid A-4 protein	39037000	33803000	27119000	3.33197e+07	5.97368e+06	0.0952076
	66	LV319	P01714	Ig lambda chain V-III region SH	47948000	27425000	22798000	3.27237e+07	1.33861e+07	0.0935046
	67	IGHV1-3;IGHV1-69-2	A0A0C4DH29;A0A0B4J2H0	Ig heavy chain V-I region EU;Ig heavy chain V-I region HG3	32287000	35352000	29226000	3.22883e+07	3.063e+06	0.0922607
	68	IGKV2-24	A0A0C4DH68	Immunoglobulin kappa variable 2-24	33263000	33368000	28379000	31670000	2.85057e+06	0.0904939
	69	LV321	P80748	Ig lambda chain V-III region LOI	31497000	31252000	28329000	3.03593e+07	1.76258e+06	0.0867488
	70	CRP	P02741	C-reactive protein;C-reactive protein(1-205)	31958000	33517000	25601000	3.03587e+07	4.19335e+06	0.0867469
	71	ITIH4	Q14624	Inter-alpha-trypsin inhibitor heavy chain H4;70 kDa inter-alpha-trypsin inhibitor heavy chain H4;35 kDa inter-alpha-trypsin inhibitor heavy chain H4	27817000	32497000	23140000	27818000	4.6785e+06	0.0794872
	72	KRT10	P13645	Keratin, type I cytoskeletal 10	10889000	14314000	51321000	25508000	2.24202e+07	0.0728866
	73	CD5L	O43866	CD5 antigen-like	30161000	20821000	25139000	2.53737e+07	4.67442e+06	0.0725027
	74	LV214	P01704	Ig lambda chain V-II region TOG	29381000	21889000	22961000	2.47437e+07	4.05166e+06	0.0707026
	75	GSN	P06396	Gelsolin	26952000	23360000	23614000	24642000	2.00455e+06	0.0704121
	76	ITIH1	P19827	Inter-alpha-trypsin inhibitor heavy chain H1	30370000	17218000	23905000	23831000	6.57631e+06	0.0680947
	77	IGHV3-74;IGHV3-66	A0A0B4J1X5;A0A0C4DH42	Ig heavy chain V-III region BUT;Ig heavy chain V-III region KOL	29006000	24923000	16196000	23375000	6.54379e+06	0.0667917
	78	KVD39	P04432	Ig kappa chain V-I region Daudi;Ig kappa chain V-I region DEE	21518000	18748000	29199000	23155000	5.4144e+06	0.0661631
	79	SERPIND1	P05546	Heparin cofactor 2	19947000	23363000	23916000	2.24087e+07	2.14972e+06	0.0640305
	80	LRG1	P02750	Leucine-rich alpha-2-glycoprotein	17458000	25976000	20218000	2.12173e+07	4.34604e+06	0.0606264
	81	AZGP1	P25311	Zinc-alpha-2-glycoprotein	16671000	20909000	20979000	1.95197e+07	2.46727e+06	0.0557755
	82	IGHV5-51	A0A0C4DH38	N.A.	14302000	25581000	17778000	1.92203e+07	5.77618e+06	0.0549202
	83	C1QB	P02746	Complement C1q subcomponent subunit B	26584000	9273000	21381000	1.90793e+07	8.88206e+06	0.0545173
	84	IGKV3D-15	A0A087WSY6	N.A.	21115000	16945000	17629000	18563000	2.2364e+06	0.0530419
	85	PON1	P27169	Serum paraoxonase/arylesterase 1	17523000	19461000	17167000	1.80503e+07	1.23457e+06	0.051577
	86	SERPINF1	P36955	Pigment epithelium-derived factor	22487000	17976000	13523000	1.79953e+07	4.48203e+06	0.0514199
	87	KNG1	P01042	Kininogen-1;Kininogen-1 heavy chain;T-kinin;Bradykinin;Lysyl-bradykinin;Kininogen-1 light chain;Low molecular weight growth-promoting factor	18360000	18111000	16576000	1.76823e+07	966168	0.0505255
	88	RBP4	P02753	Retinol-binding protein 4;Plasma retinol-binding protein(1-182);Plasma retinol-binding protein(1-181);Plasma retinol-binding protein(1-179);Plasma retinol-binding protein(1-176)	8738200	22636000	19422000	1.69321e+07	7.27578e+06	0.0483817
	89	KRT9	P35527	Keratin, type I cytoskeletal 9	2938700	7207800	39574000	16573500	2.00331e+07	0.0473571
	90	ITIH2	P19823	Inter-alpha-trypsin inhibitor heavy chain H2	13713000	19418000	14193000	1.57747e+07	3.16433e+06	0.0450745
	91	C8G	P07360	Complement component C8 gamma chain	8701500	14761000	21807000	1.50898e+07	6.55894e+06	0.0431177
	92	C9	P02748	Complement component C9;Complement component C9a;Complement component C9b	10549000	18988000	14517000	1.46847e+07	4.222e+06	0.04196
	93	AFM	P43652	Afamin	11491000	14395000	12121000	12669000	1.52759e+06	0.0362004
	94	IGHD	P0DOX3	Ig delta chain C region	15572000	12344000	8786700	1.22342e+07	3.39398e+06	0.0349581
	95	C5	P01031	Complement C5;Complement C5 beta chain;Complement C5 alpha chain;C5a anaphylatoxin;Complement C5 alpha chain	15506000	9448900	11618000	1.2191e+07	3.06893e+06	0.0348345
	96	KRT2	P35908	Keratin, type II cytoskeletal 2 epidermal	4540200	7522300	22060000	1.13742e+07	9.37355e+06	0.0325005
	97	HRG	P04196	Histidine-rich glycoprotein	9493800	11605000	12693000	1.12639e+07	1.62664e+06	0.0321856
	98	IGHV3-49	A0A0A0MS15	N.A.	2599500	14298000	16161000	11019500	7.35119e+06	0.0314871
	99	KRT16	P08779	Keratin, type I cytoskeletal 16	4286400	13929000	14130000	10781800	5.62608e+06	0.0308079
	100	CFI	P05156	Complement factor I;Complement factor I heavy chain;Complement factor I light chain	12348000	9571500	9591800	1.05038e+07	1.59719e+06	0.0300135
	101	APCS	P02743	Serum amyloid P-component;Serum amyloid P-component(1-203)	11857000	9994900	9464800	10438900	1.25639e+06	0.0298281
	102	PROS1	P07225	Vitamin K-dependent protein S	13095000	9804000	8295900	10398300	2.45413e+06	0.0297121
	103	KLKB1	P03952	Plasma kallikrein;Plasma kallikrein heavy chain;Plasma kallikrein light chain	12688000	9296700	8436900	1.01405e+07	2.24767e+06	0.0289756
	104	FCN3	O75636	Ficolin-3	10161000	11448000	8395500	10001500	1.53249e+06	0.0285783
	105	APOL1	O14791	Apolipoprotein L1	10194000	9718900	9627000	9.84663e+06	304317	0.0281358
	106	PF4;PF4V1	P02776;P10720	Platelet factor 4;Platelet factor 4, short form;Platelet factor 4 variant;Platelet factor 4 variant(4-74);Platelet factor 4 variant(5-74);Platelet factor 4 variant(6-74)	11370000	11086000	6716700	9.72423e+06	2.60847e+06	0.027786
	107	PGLYRP2	Q96PD5	N-acetylmuramoyl-L-alanine amidase	6145000	10079000	12568000	9.59733e+06	3.23848e+06	0.0274234
	108	IGHV3	A0A0J9YX35	N.A.	13654000	5132300	9023500	9.26993e+06	4.26619e+06	0.0264879
	109	IGKV1-8;IGKV1-9	A0A0C4DH67;A0A0C4DH69	N.A.	4523600	12055000	10650000	9076200	4.00476e+06	0.0259343
	110	SERPINA6	P08185	Corticosteroid-binding globulin	7588200	9458600	9622500	8.88977e+06	1.13016e+06	0.0254016
	111	C4BPB	P20851	C4b-binding protein beta chain	8319700	9847800	8307900	8.82513e+06	885675	0.0252169
	112	C8A	P07357	Complement component C8 alpha chain	12482000	5575600	7091400	8383000	3.62984e+06	0.0239536
	113	F12	P00748	Coagulation factor XII;Coagulation factor XIIa heavy chain;Beta-factor XIIa part 1;Coagulation factor XIIa light chain	6728600	9214300	9062300	8.33507e+06	1.39332e+06	0.0238166
	114	FN1	P02751	Fibronectin;Anastellin;Ugl-Y1;Ugl-Y2;Ugl-Y3	8281000	9313100	7108500	8234200	1.10304e+06	0.0235284
	115	C8B	P07358	Complement component C8 beta chain	6835400	6179700	5783800	6266300	531122	0.0179053
	116	C1R	P00736	Complement C1r subcomponent;Complement C1r subcomponent heavy chain;Complement C1r subcomponent light chain	6209800	6807300	5584700	6200600	611352	0.0177176
	117	C7	P10643	Complement component C7	6427100	5881600	4921500	5743400	762255	0.0164112
	118	HPR	P00739	Haptoglobin-related protein	4385900	6015400	5630900	5.34407e+06	851776	0.0152701
	119	ITIH3	Q06033	Inter-alpha-trypsin inhibitor heavy chain H3	5574900	4672000	4659600	4.96883e+06	524906	0.0141979
	120	ACTB;ACTG1	P60709;P63261	Actin, cytoplasmic 1;Actin, cytoplasmic 1, N-terminally processed;Actin, cytoplasmic 2;Actin, cytoplasmic 2, N-terminally processed	6423600	3599400	3317100	4446700	1.71785e+06	0.012706
	121	IGHV3-43	A0A0B4J1X8	N.A.	4614200	4801500	3745700	4.38713e+06	563336	0.0125358
	122	C6	P13671	Complement component C6	4337000	4988100	2672100	3.99907e+06	1.19441e+06	0.0114269
	123	CLEC3B	P05452	Tetranectin	4649300	3132200	4089900	3.95713e+06	767215	0.0113071
	124	KRT5	P13647	Keratin, type II cytoskeletal 5	251970	1508300	9752700	3.83766e+06	5.16095e+06	0.0109657
	125	CPN2	P22792	Carboxypeptidase N subunit 2	1666800	4435700	5319900	3.80747e+06	1.90586e+06	0.0108795
	126	S100A8	P05109	Protein S100-A8;Protein S100-A8, N-terminally processed	1415300	4526200	3837000	3259500	1.63388e+06	0.0093137
	127	APOD	P05090	Apolipoprotein D	501050	6567100	2601500	3.22322e+06	3.08044e+06	0.00921002
	128	C1S	P09871	Complement C1s subcomponent;Complement C1s subcomponent heavy chain;Complement C1s subcomponent light chain	2365200	2924200	3311400	2.86693e+06	475692	0.00819198
	129	IGFALS	P35858	Insulin-like growth factor-binding protein complex acid labile subunit	2274400	3141700	2068000	2494700	569743	0.00712836
	130	C2	P06681	Complement C2;Complement C2b fragment;Complement C2a fragment	2547400	2346500	2512900	2.46893e+06	107424	0.00705473
	131	CFHR5	Q9BXR6	Complement factor H-related protein 5	2615800	2221900	2355900	2.39787e+06	200275	0.00685167
	132	SEPP1	P49908	Selenoprotein P	3155700	1832500	2172300	2.38683e+06	687192	0.00682014
	133	LUM	P51884	Lumican	1546000	3882100	1619800	2349300	1.32796e+06	0.00671289
	134	LBP	P18428	Lipopolysaccharide-binding protein	628560	2368900	3303000	2.10015e+06	1.35732e+06	0.00600098
	135	IGFBP3	P17936	Insulin-like growth factor-binding protein 3	2373200	2305800	1483700	2.05423e+06	495244	0.00586977
	136	CD14	P08571	Monocyte differentiation antigen CD14;Monocyte differentiation antigen CD14, urinary form;Monocyte differentiation antigen CD14, membrane-bound form	1180900	3709400	1081000	1.99043e+06	1.48951e+06	0.00568747
	137	SERPINA4	P29622	Kallistatin	1366100	1317600	3167200	1950300	1.05415e+06	0.00557279
	138	SERPINA7	P05543	Thyroxine-binding globulin	1513700	1837400	2387900	1913000	441976	0.00546621
	139	ZGRF1	Q86YA3	Protein ZGRF1	2799300	1422900	1444500	1888900	788503	0.00539734
	140	GPLD1	P80108	Phosphatidylinositol-glycan-specific phospholipase D	1485500	2259400	1716700	1.82053e+06	397261	0.00520199
	141	CPN1	P15169	Carboxypeptidase N catalytic chain	2704900	1400500	1176800	1.76073e+06	825287	0.00503112
	142	F9	P00740	Coagulation factor IX;Coagulation factor IXa light chain;Coagulation factor IXa heavy chain	1664700	2032100	1570000	1755600	244093	0.00501645
	143	FBLN1	P23142	Fibulin-1	1796400	2013800	1035000	1.61507e+06	513978	0.00461489
	144	CPB2	Q96IY4	Carboxypeptidase B2	1341400	2031200	1401000	1591200	382215	0.0045467
	145	ACTG2;ACTA1;ACTC1;ACTA2	P63267;P68133;P68032;P62736	Actin, gamma-enteric smooth muscle;Actin, alpha skeletal muscle;Actin, alpha cardiac muscle 1;Actin, aortic smooth muscle	2057800	1524500	1146400	1.57623e+06	457897	0.00450393
	146	F13B	P05160	Coagulation factor XIII B chain	2391000	1526300	800470	1572590	796275	0.00449352
	147	F10	P00742	Coagulation factor X;Factor X light chain;Factor X heavy chain;Activated factor Xa heavy chain	1458000	1877700	586260	1307320	658774	0.00373554
	148	LGALS3BP	Q08380	Galectin-3-binding protein	481110	365490	2698400	1.18167e+06	1.3148e+06	0.00337649
	149	HABP2	Q14520	Hyaluronan-binding protein 2;Hyaluronan-binding protein 2 50 kDa heavy chain;Hyaluronan-binding protein 2 50 kDa heavy chain alternate form;Hyaluronan-binding protein 2 27 kDa light chain;Hyaluronan-binding protein 2 27 kDa light chain alternate form	1040700	1164900	571830	925810	312782	0.00264541
	150	MBL2	P11226	Mannose-binding protein C	742980	1018700	725640	829107	164421	0.00236909
	151	CFP	P27918	Properdin	431270	400270	1287000	706180	503244	0.00201784
	152	MASP1	P48740	Mannan-binding lectin serine protease 1;Mannan-binding lectin serine protease 1 heavy chain;Mannan-binding lectin serine protease 1 light chain	589870	512420	969890	690727	244844	0.00197368
	153	BTD	P43251	Biotinidase	734100	700600	162130	532277	320994	0.00152093
	154	LPA	P08519	Apolipoprotein(a)	551850	299450	207420	352907	178329	0.0010084
	155	ATRN	O75882	Attractin	303750	367140	341860	337583	31910.7	0.000964611
	156	F5	P12259	Coagulation factor V;Coagulation factor V heavy chain;Coagulation factor V light chain	244170	373570	272750	296830	67977.8	0.000848162
	157	THBS1	P07996	Thrombospondin-1	365080	117660	241420	241387	123710	0.000689738
	158	VWF	P04275	von Willebrand factor;von Willebrand antigen 2	57829	92968	87386	79394.3	18883.5	0.000226861
	159	FCGBP	Q9Y6R7	IgGFc-binding protein	27590	63682	20256	37176	23245.9	0.000106227

## Sheet: Fig3H and STable2
LC-CSH bound
	iBAQ ranking	Gene names	UniProt ID	Protein names	iBAQ score (n=3)			iBAQ AV.	iBAQ SD.	Relative amount % based on iBAQ score
	1	APOA1	P02647	Apolipoprotein A-I;Proapolipoprotein A-I;Truncated apolipoprotein A-I	7536400000	7504400000	6571300000	7.20403e+09	5.48197e+08	22.2335
	2	FGG	P02679	Fibrinogen gamma chain	3994700000	4035800000	4714100000	4248200000	4.04004e+08	13.1111
	3	APOC1	P02654	Apolipoprotein C-I;Truncated apolipoprotein C-I	2922700000	4709200000	3323100000	3.65167e+09	9.37477e+08	11.27
	4	FGA	P02671	Fibrinogen alpha chain;Fibrinopeptide A;Fibrinogen alpha chain	3159900000	4176300000	3058100000	3.46477e+09	6.18305e+08	10.6932
	5	FGB	P02675	Fibrinogen beta chain;Fibrinopeptide B;Fibrinogen beta chain	2267800000	2717800000	2688500000	2.55803e+09	2.51776e+08	7.89476
	6	APOE	P02649	Apolipoprotein E	840430000	1158800000	897740000	9.65657e+08	1.69704e+08	2.98027
	7	APOA2	P02652	Apolipoprotein A-II;Proapolipoprotein A-II;Truncated apolipoprotein A-II	505350000	1750300000	405520000	8.87057e+08	7.49255e+08	2.73769
	8	SAA4	P35542	Serum amyloid A-4 protein	696160000	888780000	725270000	770070000	1.03831e+08	2.37664
	9	SAA1	P0DJI8	Serum amyloid A-1 protein;Amyloid protein A;Serum amyloid protein A(2-104);Serum amyloid protein A(3-104);Serum amyloid protein A(2-103);Serum amyloid protein A(2-102);Serum amyloid protein A(4-101)	484080000	483720000	570220000	5.12673e+08	4.98372e+07	1.58224
	10	APOH	P02749	Beta-2-glycoprotein 1	275750000	675290000	407910000	4.52983e+08	2.03548e+08	1.39802
	11	APOC3	P02656	Apolipoprotein C-III	312040000	590540000	423880000	4.42153e+08	1.40146e+08	1.3646
	12	CFB	P00751	Complement factor B;Complement factor B Ba fragment;Complement factor B Bb fragment	338610000	413390000	373200000	3.75067e+08	3.74249e+07	1.15755
	13	ALB	P02768	Serum albumin	352000000	446640000	313670000	370770000	6.84433e+07	1.14429
	14	CLU	P10909	Clusterin;Clusterin beta chain;Clusterin alpha chain	281070000	391050000	288510000	320210000	6.14619e+07	0.988251
	15	APCS	P02743	Serum amyloid P-component;Serum amyloid P-component(1-203)	229660000	387600000	310880000	309380000	7.89807e+07	0.954827		Top 15 analysis for Fig3H
	16	CLEC3B	P05452	Tetranectin	119370000	372940000	433240000	3.08517e+08	1.66557e+08	0.952163
	17	PPBP	P02775	Platelet basic protein;Connective tissue-activating peptide III;TC-2;Connective tissue-activating peptide III(1-81);Beta-thromboglobulin;Neutrophil-activating peptide 2(74);Neutrophil-activating peptide 2(73);Neutrophil-activating peptide 2;TC-1;Neutrophil-activating peptide 2(1-66);Neutrophil-activating peptide 2(1-63)	294310000	437010000	177640000	3.02987e+08	1.29903e+08	0.935096
	18	CFH	P08603	Complement factor H	217680000	331380000	235260000	261440000	6.12043e+07	0.806872
	19	C3	P01024	Complement C3;Complement C3 beta chain;C3-beta-c;Complement C3 alpha chain;C3a anaphylatoxin;Acylation stimulating protein;Complement C3b alpha chain;Complement C3c alpha chain fragment 1;Complement C3dg fragment;Complement C3g fragment;Complement C3d fragment;Complement C3f fragment;Complement C3c alpha chain fragment 2	216530000	264270000	281590000	254130000	3.36944e+07	0.784311
	20	SERPINF1	P36955	Pigment epithelium-derived factor	139480000	257730000	253340000	216850000	6.70403e+07	0.669256
	21	VTN	P04004	Vitronectin;Vitronectin V65 subunit;Vitronectin V10 subunit;Somatomedin-B	179520000	274880000	195070000	216490000	5.11615e+07	0.668144
	22	GSN	P06396	Gelsolin	160030000	223380000	234540000	2.05983e+08	4.0186e+07	0.635718
	23	IGHG1	P0DOX5	Ig gamma-1 chain C region	112960000	266390000	216320000	1.98557e+08	7.82422e+07	0.612798
	24	F12	P00748	Coagulation factor XII;Coagulation factor XIIa heavy chain;Beta-factor XIIa part 1;Coagulation factor XIIa light chain	188830000	162090000	199770000	1.83563e+08	1.93842e+07	0.566524
	25	HABP2	Q14520	Hyaluronan-binding protein 2;Hyaluronan-binding protein 2 50 kDa heavy chain;Hyaluronan-binding protein 2 50 kDa heavy chain alternate form;Hyaluronan-binding protein 2 27 kDa light chain;Hyaluronan-binding protein 2 27 kDa light chain alternate form	169100000	205000000	168280000	1.80793e+08	2.09676e+07	0.557975
	26	PLG	P00747	Plasminogen;Plasmin heavy chain A;Activation peptide;Angiostatin;Plasmin heavy chain A, short form;Plasmin light chain B	144210000	198400000	188030000	176880000	2.87642e+07	0.545898
	27	ITIH4	Q14624	Inter-alpha-trypsin inhibitor heavy chain H4;70 kDa inter-alpha-trypsin inhibitor heavy chain H4;35 kDa inter-alpha-trypsin inhibitor heavy chain H4	145920000	185640000	158490000	163350000	2.03011e+07	0.504141
	28	PON1	P27169	Serum paraoxonase/arylesterase 1	119670000	114790000	169110000	1.34523e+08	3.00522e+07	0.415174
	29	SERPING1	P05155	Plasma protease C1 inhibitor	101890000	132980000	133180000	1.22683e+08	1.80078e+07	0.378633
	30	AHSG	P02765	Alpha-2-HS-glycoprotein;Alpha-2-HS-glycoprotein chain A;Alpha-2-HS-glycoprotein chain B	106950000	137350000	104800000	1.16367e+08	1.82039e+07	0.359138
	31	APOA4	P06727	Apolipoprotein A-IV	89588000	110770000	138940000	1.13099e+08	2.47583e+07	0.349054
	32	KNG1	P01042	Kininogen-1;Kininogen-1 heavy chain;T-kinin;Bradykinin;Lysyl-bradykinin;Kininogen-1 light chain;Low molecular weight growth-promoting factor	100840000	157070000	79083000	112331000	4.02433e+07	0.346683
	33	HRG	P04196	Histidine-rich glycoprotein	79117000	134530000	116390000	1.10012e+08	2.82517e+07	0.339527
	34	CFHR5	Q9BXR6	Complement factor H-related protein 5	75702000	98727000	88300000	8.75763e+07	1.15295e+07	0.270283
	35	CST3	P01034	Cystatin-C	85127000	102450000	73636000	87071000	1.4505e+07	0.268724
	36	IGHA1	P01876	Ig alpha-1 chain C region	65048000	87459000	78804000	7.71037e+07	1.13018e+07	0.237962
	37	APOM	O95445	Apolipoprotein M	52162000	93537000	79820000	75173000	2.10753e+07	0.232003
	38	F2	P00734	Prothrombin;Activation peptide fragment 1;Activation peptide fragment 2;Thrombin light chain;Thrombin heavy chain	55508000	71772000	94089000	7.37897e+07	1.93695e+07	0.227734
	39	IGHM	P01871	Ig mu chain C region	61100000	84199000	70042000	7.17803e+07	1.16472e+07	0.221533
	40	APOC2	P02655	Apolipoprotein C-II;Proapolipoprotein C-II	18007000	103720000	90160000	70629000	4.60736e+07	0.217979
	41	CRP	P02741	C-reactive protein;C-reactive protein(1-205)	52920000	69457000	87259000	6.98787e+07	1.71734e+07	0.215664
	42	IGLL5;IGLC1	B9A064;P0CG04	Immunoglobulin lambda-like polypeptide 5;Ig lambda-1 chain C regions	7650900	82004000	110970000	6.6875e+07	5.32952e+07	0.206394
	43	DEFA3;DEFA1	P59666;P59665	Neutrophil defensin 3;HP 3-56;Neutrophil defensin 2;Neutrophil defensin 1;HP 1-56;Neutrophil defensin 2	57096000	104140000	22972000	6.14027e+07	4.0755e+07	0.189505
	44	APOB	P04114	Apolipoprotein B-100;Apolipoprotein B-48	55198000	62815000	65815000	61276000	5.47326e+06	0.189114
	45	APOC4	P55056	Apolipoprotein C-IV	60043000	91904000	31824000	61257000	3.00584e+07	0.189055
	46	HP	P00738	Haptoglobin;Haptoglobin alpha chain;Haptoglobin beta chain	57453000	87881000	35074000	60136000	2.65055e+07	0.185595
	47	SEPP1	P49908	Selenoprotein P	43489000	76017000	54971000	58159000	1.64967e+07	0.179494
	48	C1QB	P02746	Complement C1q subcomponent subunit B	53124000	40524000	65190000	52946000	1.2334e+07	0.163405
	49	IGHG3	P01860	Ig gamma-3 chain C region	50285000	58996000	47975000	5.24187e+07	5.81206e+06	0.161778
	50	GC	P02774	Vitamin D-binding protein	49029000	52641000	55266000	52312000	3.13149e+06	0.161448
	51	C8G	P07360	Complement component C8 gamma chain	34421000	49951000	53020000	4.57973e+07	9.97098e+06	0.141342
	52	SERPINA5	P05154	Plasma serine protease inhibitor	38501000	42734000	50699000	43978000	6.19342e+06	0.135728
	53	C9	P02748	Complement component C9;Complement component C9a;Complement component C9b	35961000	47516000	47756000	4.37443e+07	6.74163e+06	0.135006
	54	SERPINA1	P01009	Alpha-1-antitrypsin;Short peptide from AAT	36789000	47617000	43907000	42771000	5.50266e+06	0.132002
	55	C1QC	P02747	Complement C1q subcomponent subunit C	39277000	48701000	40081000	4.26863e+07	5.22434e+06	0.131741
	56	IGK	P0DOX7	Immunoglobulin kappa light chain	42805000	44959000	38078000	4.19473e+07	3.51976e+06	0.12946
	57	C4BPA	P04003	C4b-binding protein alpha chain	38224000	37336000	48212000	4.12573e+07	6.03926e+06	0.127331
	58	APOD	P05090	Apolipoprotein D	34422000	50305000	35025000	3.99173e+07	9.00103e+06	0.123195
	59	C1S	P09871	Complement C1s subcomponent;Complement C1s subcomponent heavy chain;Complement C1s subcomponent light chain	29391000	44241000	42031000	3.85543e+07	8.01224e+06	0.118989
	60	C8A	P07357	Complement component C8 alpha chain	18011000	41148000	44330000	3.44963e+07	1.43651e+07	0.106465
	61	IGHG2	P01859	Ig gamma-2 chain C region	38399000	39673000	24768000	34280000	8.26223e+06	0.105797
	62	C4B	P0C0L5	Complement C4-B;Complement C4 beta chain;Complement C4-B alpha chain;C4a anaphylatoxin;C4b-B;C4d-B;Complement C4 gamma chain	31019000	35088000	34094000	3.34003e+07	2.12134e+06	0.103082
	63	KRT1	P04264	Keratin, type II cytoskeletal 1	20281000	55428000	23483000	33064000	1.94339e+07	0.102044
	64	CFD	P00746	Complement factor D	25391000	34680000	37873000	32648000	6.48435e+06	0.10076
	65	C1R	P00736	Complement C1r subcomponent;Complement C1r subcomponent heavy chain;Complement C1r subcomponent light chain	23780000	38418000	34396000	32198000	7.56248e+06	0.0993714
	66	C6	P13671	Complement component C6	30634000	31741000	32014000	31463000	730796	0.097103
	67	SERPINC1	P01008	Antithrombin-III	19699000	42896000	31386000	31327000	1.15986e+07	0.0966833
	68	AMBP	P02760	Protein AMBP;Alpha-1-microglobulin;Inter-alpha-trypsin inhibitor light chain;Trypstatin	21083000	39360000	30431000	3.02913e+07	9.1393e+06	0.0934869
	69	LBP	P18428	Lipopolysaccharide-binding protein	17475000	19702000	53383000	3.01867e+07	2.01195e+07	0.0931639
	70	CFHR1	Q03591	Complement factor H-related protein 1	22350000	29454000	29991000	27265000	4.26497e+06	0.0841469
	71	C7	P10643	Complement component C7	21796000	29024000	23715000	24845000	3.74415e+06	0.0766781
	72	FN1	P02751	Fibronectin;Anastellin;Ugl-Y1;Ugl-Y2;Ugl-Y3	22234000	27281000	23620000	2.43783e+07	2.60756e+06	0.0752379
	73	TTR	P02766	Transthyretin	22389000	30021000	18828000	23746000	5.71856e+06	0.0732863
	74	IGFBP2	P18065	Insulin-like growth factor-binding protein 2	18942000	22177000	28660000	2.32597e+07	4.94864e+06	0.0717854
	75	KV320	P01619	Ig kappa chain V-III region B6	8808500	24312000	23413000	18844500	8.70305e+06	0.058159
	76	KLKB1	P03952	Plasma kallikrein;Plasma kallikrein heavy chain;Plasma kallikrein light chain	17539000	19469000	18908000	1.86387e+07	992789	0.0575238
	77	F10	P00742	Coagulation factor X;Factor X light chain;Factor X heavy chain;Activated factor Xa heavy chain	19256000	21023000	12154000	1.74777e+07	4.69432e+06	0.0539406
	78	A2M	P01023	Alpha-2-macroglobulin	13892000	16768000	18705000	16455000	2.42172e+06	0.0507844
	79	PCOLCE	Q15113	Procollagen C-endopeptidase enhancer 1	11799000	21729000	12329000	1.52857e+07	5.58638e+06	0.0471755
	80	TF	P02787	Serotransferrin	12644000	19265000	13617000	1.51753e+07	3.57501e+06	0.046835
	81	ITIH1	P19827	Inter-alpha-trypsin inhibitor heavy chain H1	10350000	16711000	17095000	1.47187e+07	3.78825e+06	0.0454256
	82	KRT16	P08779	Keratin, type I cytoskeletal 16	593370	13459000	28668000	1.42401e+07	1.40536e+07	0.0439487
	83	SERPINF2	P08697	Alpha-2-antiplasmin	13261000	9510700	18434000	1.37352e+07	4.48051e+06	0.0423905
	84	CCL14	Q16627	C-C motif chemokine 14;HCC-1(3-74);HCC-1(4-74);HCC-1(9-74)	7486700	20294000	7307700	1.16961e+07	7.44651e+06	0.0360973
	85	ITIH2	P19823	Inter-alpha-trypsin inhibitor heavy chain H2	12584000	6709900	15078000	11457300	4.29632e+06	0.0353602
	86	CP	P00450	Ceruloplasmin	5389900	12722000	15016000	1.10426e+07	5.02799e+06	0.0340804
	87	CFI	P05156	Complement factor I;Complement factor I heavy chain;Complement factor I light chain	13446000	11654000	6450700	10516900	3.63363e+06	0.0324579
	88	CFHR2	P36980	Complement factor H-related protein 2	10436000	12556000	8543500	1.05118e+07	2.00732e+06	0.0324423
	89	ORM2	P19652	Alpha-1-acid glycoprotein 2	8223200	10801000	11656000	1.02267e+07	1.787e+06	0.0315624
	90	PF4;PF4V1	P02776;P10720	Platelet factor 4;Platelet factor 4, short form;Platelet factor 4 variant;Platelet factor 4 variant(4-74);Platelet factor 4 variant(5-74);Platelet factor 4 variant(6-74)	11700000	5325000	13121000	1.00487e+07	4.15206e+06	0.0310128
	91	IGJ	P01591	Immunoglobulin J chain	8279400	12408000	9409100	1.00322e+07	2.13366e+06	0.0309619
	92	KRT9	P35527	Keratin, type I cytoskeletal 9	6545700	14264000	8969600	9.92643e+06	3.94711e+06	0.0306356
	93	THBS1	P07996	Thrombospondin-1	7304300	11395000	10313000	9.67077e+06	2.11962e+06	0.0298465
	94	C5	P01031	Complement C5;Complement C5 beta chain;Complement C5 alpha chain;C5a anaphylatoxin;Complement C5 alpha chain	8835900	9207500	10386000	9.47647e+06	809296	0.0292468
	95	IGKV4-1	P06312	Ig kappa chain V-IV region	7775900	9350100	11296000	9474000	1.76332e+06	0.0292392
	96	GPX3	P22352	Glutathione peroxidase 3	1415300	11543000	14808000	9.25543e+06	6.98325e+06	0.0285647
	97	KRT10	P13645	Keratin, type I cytoskeletal 10	1078300	21961000	4471000	9170100	1.12064e+07	0.0283013
	98	CTTN	Q14247	Src substrate cortactin	9421700	8544800	8464200	8.81023e+06	531077	0.0271907
	99	APOF	Q13790	Apolipoprotein F	2960800	5087000	17008000	8.35193e+06	7.57138e+06	0.0257762
	100	KRT6A;KRT6C	P02538	Keratin, type II cytoskeletal 6A;Keratin, type II cytoskeletal 6C	446170	1046600	22955000	8.14926e+06	1.28257e+07	0.0251507
	101	SERPIND1	P05546	Heparin cofactor 2	5196800	7940900	10783000	7.97357e+06	2.79324e+06	0.0246085
	102	IGHV3-15	A0A0B4J1V0	Immunoglobulin heavy variable 3-15	5813800	7866300	8675000	7451700	1.47497e+06	0.0229979
	103	F9	P00740	Coagulation factor IX;Coagulation factor IXa light chain;Coagulation factor IXa heavy chain	7268100	8153500	6609300	7.34363e+06	774866	0.0226644
	104	S100A8	P05109	Protein S100-A8;Protein S100-A8, N-terminally processed	2153400	10308000	9565600	7.34233e+06	4.50905e+06	0.0226604
	105	SERPINA3	P01011	Alpha-1-antichymotrypsin;Alpha-1-antichymotrypsin His-Pro-less	4671800	10913000	5716700	7100500	3.3428e+06	0.021914
	106	PFN1	P07737	Profilin-1	5895100	9142300	5900500	6979300	1.87321e+06	0.0215399
	107	IGHV4-61;IGHV4-4	A0A0C4DH41;A0A075B6R2	Ig heavy chain V-II region NEWM;Ig heavy chain V-II region ARH-77;Ig heavy chain V-II region WAH	7023600	5755300	8007500	6928800	1.12909e+06	0.0213841
	108	S100A9	P06702	Protein S100-A9	5143400	8319900	6258600	6.57397e+06	1.61156e+06	0.020289
	109	APOL1	O14791	Apolipoprotein L1	6028500	5221700	8197400	6.48253e+06	1.53893e+06	0.0200068
	110	C4BPB	P20851	C4b-binding protein beta chain	3463200	8193600	5727300	5794700	2.36592e+06	0.017884
	111	CD5L	O43866	CD5 antigen-like	6221500	6978600	3990800	5730300	1.55329e+06	0.0176852
	112	IGF2	P01344	Insulin-like growth factor II;Insulin-like growth factor II;Insulin-like growth factor II Ala-25 Del;Preptin	1713200	10544000	4794000	5.68373e+06	4.48213e+06	0.0175415
	113	HPR	P00739	Haptoglobin-related protein	983630	7880400	7871200	5578410	3.9792e+06	0.0172164
	114	IGFBP3	P17936	Insulin-like growth factor-binding protein 3	7546400	7246500	1667800	5486900	3.31084e+06	0.016934
	115	C2	P06681	Complement C2;Complement C2b fragment;Complement C2a fragment	4735200	6193200	4806100	5.24483e+06	822074	0.0161869
	116	F5	P12259	Coagulation factor V;Coagulation factor V heavy chain;Coagulation factor V light chain	3946200	6030700	5712600	5.22983e+06	1.12298e+06	0.0161406
	117	AGT	P01019	Angiotensinogen;Angiotensin-1;Angiotensin-2;Angiotensin-3;Angiotensin-4;Angiotensin 1-9;Angiotensin 1-7;Angiotensin 1-5;Angiotensin 1-4	2928800	6460400	6192100	5.19377e+06	1.9661e+06	0.0160293
	118	A1BG	P04217	Alpha-1B-glycoprotein	4215900	7247700	2537800	4.66713e+06	2.38715e+06	0.014404
	119	ACTB;ACTG1	P60709;P63261	Actin, cytoplasmic 1;Actin, cytoplasmic 1, N-terminally processed;Actin, cytoplasmic 2;Actin, cytoplasmic 2, N-terminally processed	4319700	6355900	2879300	4518300	1.74679e+06	0.0139446
	120	PLTP	P55058	Phospholipid transfer protein	4400000	4479700	4552100	4.47727e+06	76079.2	0.013818
	121	KRT2	P35908	Keratin, type II cytoskeletal 2 epidermal	3992300	4589900	4399400	4327200	305272	0.0133549
	122	GAPDH	P04406	Glyceraldehyde-3-phosphate dehydrogenase	3050400	4882300	4848800	4260500	1.04811e+06	0.013149
	123	BLVRB	P30043	Flavin reductase (NADPH)	4076200	3589900	4956600	4.20757e+06	692755	0.0129856
	124	SERPINA10	Q9UK55	Protein Z-dependent protease inhibitor	4000400	4146700	4452500	4.19987e+06	230692	0.0129619
	125	HBB	P68871	Hemoglobin subunit beta;LVV-hemorphin-7;Spinorphin	4172300	5332800	2822800	4109300	1.25619e+06	0.0126824
	126	IGHD	P0DOX3	Ig delta chain C region	3708000	4937100	2965000	3.87003e+06	995985	0.0119439
	127	HSPA5	P11021	78 kDa glucose-regulated protein	3075300	3517400	4683000	3.75857e+06	830539	0.0115999
	128	HPX	P02790	Hemopexin	753130	5922200	2957600	3.21098e+06	2.59383e+06	0.00990991
	129	FBLN1	P23142	Fibulin-1	3950100	2767600	2339400	3.01903e+06	834268	0.00931752
	130	C8B	P07358	Complement component C8 beta chain	1993300	3327800	3343300	2.88813e+06	774987	0.00891353
	131	CPN1	P15169	Carboxypeptidase N catalytic chain	2328200	3280700	2533000	2.71397e+06	501374	0.00837601
	132	TAGLN2	P37802	Transgelin-2	3604400	3117500	1206200	2642700	1.26764e+06	0.00815606
	133	CFL1	P23528	Cofilin-1	1713300	2427700	3248600	2463200	768265	0.00760208
	134	PROC	P04070	Vitamin K-dependent protein C;Vitamin K-dependent protein C light chain;Vitamin K-dependent protein C heavy chain;Activation peptide	2706900	2109700	2457200	2424600	299932	0.00748295
	135	LPA	P08519	Apolipoprotein(a)	1824900	3079300	2313800	2406000	632262	0.00742554
	136	APMAP	Q9HDC9	Adipocyte plasma membrane-associated protein	2393900	2274600	2339900	2.33613e+06	59739.1	0.00720992
	137	ACTG2;ACTA1;ACTC1;ACTA2	P63267;P68133;P68032;P62736	Actin, gamma-enteric smooth muscle;Actin, alpha skeletal muscle;Actin, alpha cardiac muscle 1;Actin, aortic smooth muscle	2210000	2376200	1857300	2.14783e+06	264977	0.00662877
	138	LV321	P80748	Ig lambda chain V-III region LOI	1666100	2430600	2200600	2099100	392227	0.00647837
	139	IGHV3-23	P01764	Ig heavy chain V-III region CAM;Ig heavy chain V-III region 23	1404400	2534000	2075100	2004500	568100	0.00618641
	140	IGHV1-3;IGHV1-69-2	A0A0C4DH29;A0A0B4J2H0	Ig heavy chain V-I region EU;Ig heavy chain V-I region HG3	1561300	2572300	1641400	1925000	562007	0.00594105
	141	EFEMP1	Q12805	EGF-containing fibulin-like extracellular matrix protein 1	1877300	2757600	1058800	1897900	849587	0.00585741
	142	F11	P03951	Coagulation factor XI;Coagulation factor XIa heavy chain;Coagulation factor XIa light chain	1155300	2025000	2443400	1.87457e+06	657094	0.0057854
	143	FETUB	Q9UGM5	Fetuin-B	1184600	3131300	1198500	1.83813e+06	1.11994e+06	0.00567296
	144	PROS1	P07225	Vitamin K-dependent protein S	1384800	2072400	1749900	1735700	344020	0.00535682
	145	IGA2	P0DOX2	Immunoglobulin alpha-2 heavy chain	1541700	2043800	1443500	1.67633e+06	322001	0.0051736
	146	PCYOX1	Q9UHG3	Prenylcysteine oxidase 1	493310	2260300	2183400	1645670	998713	0.00507897
	147	PRG4	Q92954	Proteoglycan 4;Proteoglycan 4 C-terminal part	1867200	1473600	1553400	1631400	208070	0.00503492
	148	CRTAC1	Q9NQ79	Cartilage acidic protein 1	711980	1839700	2315200	1.62229e+06	823424	0.00500682
	149	LV319	P01714	Ig lambda chain V-III region SH	1514000	1449300	1507100	1.49013e+06	35530.6	0.00459894
	150	CFHR4	Q92496	Complement factor H-related protein 4	826900	1779400	725220	1.11051e+06	581505	0.00342731
	151	MST1	P26927	Hepatocyte growth factor-like protein;Hepatocyte growth factor-like protein alpha chain;Hepatocyte growth factor-like protein beta chain	1328000	1445200	264060	1012420	650743	0.00312459
	152	IGF1	P05019	Insulin-like growth factor I	1538400	663520	596800	932907	525433	0.00287919
	153	IDH1	O75874	Isocitrate dehydrogenase [NADP] cytoplasmic	654450	935460	1070400	886770	212207	0.0027368
	154	QSOX1	O00391	Sulfhydryl oxidase 1	955510	660380	792790	802893	147824	0.00247794
	155	ITIH3	Q06033	Inter-alpha-trypsin inhibitor heavy chain H3	1082900	623930	679010	795280	250604	0.00245444
	156	MAN1A1	P33908	Mannosyl-oligosaccharide 1,2-alpha-mannosidase IA	777810	804270	781570	787883	14315.3	0.00243161
	157	ALDOB	P05062	Fructose-bisphosphate aldolase B	270660	1035000	956870	754177	420556	0.00232759
	158	AFM	P43652	Afamin	548760	786900	535990	623883	141321	0.00192547
	159	HSP90AA1;HSP90AB1	P07900;P08238	Heat shock protein HSP 90-alpha;Heat shock protein HSP 90-beta	878460	441160	520210	613277	233032	0.00189273
	160	PGLYRP2	Q96PD5	N-acetylmuramoyl-L-alanine amidase	235530	1169500	329280	578103	514305	0.00178418
	161	GPLD1	P80108	Phosphatidylinositol-glycan-specific phospholipase D	397580	798650	375200	523810	238281	0.00161661
	162	CFP	P27918	Properdin	411940	451100	496760	453267	42451.5	0.0013989
	163	APOA5	Q6Q788	Apolipoprotein A-V	688500	94387	431360	404749	297949	0.00124916
	164	TLN1	Q9Y490	Talin-1	333160	317890	357470	336173	19961.3	0.00103752
	165	ALDOA	P04075	Fructose-bisphosphate aldolase A	269010	571250	142910	327723	220123	0.00101144
	166	TGFBI	Q15582	Transforming growth factor-beta-induced protein ig-h3	472080	338000	158090	322723	157551	0.000996008
	167	COL6A3	P12111	Collagen alpha-3(VI) chain	352900	108260	337220	266127	136941	0.000821336
	168	RB1CC1	Q8TDY2	RB1-inducible coiled-coil protein 1	187250	300440	116030	201240	92997.6	0.000621079
	169	ADAMTSL4	Q6UY14	ADAMTS-like protein 4	156440	377530	39999	191323	171448	0.000590473
	170	HSPA8	P11142	Heat shock cognate 71 kDa protein	245600	112960	159160	172573	67329.6	0.000532606
	171	AHNAK	Q09666	Neuroblast differentiation-associated protein AHNAK	7465.5	161200	321020	163228	156787	0.000503766
	172	LUM	P51884	Lumican	130350	123150	85665	113055	23992.1	0.000348917
	173	MMRN1	Q13201	Multimerin-1;Platelet glycoprotein Ia*;155 kDa platelet multimerin	68247	80908	67436	72197	7554.84	0.000222819
	174	SSC5D	A1L4H1	Soluble scavenger receptor cysteine-rich domain-containing protein SSC5D	78346	52595	82302	71081	16131.1	0.000219374

[truncated: 54 more sheets: Fig3I and STable3, Fig6B, Fig7B, SFig1A, SFig1B, SFig1C, SFig1D, SFig1E, SFig1F, SFig1H, SFig2G, SFig2H, SFig2I, SFig2J, SFig2L, SFig2M, SFig2N, SFig2O, SFig3 A, SFig3B …]
